# Supplementary material for: Quantitative Effect of a CNV on a Morphological Trait in Chickens
Source: PLoS One. 2015 Mar 13;10(3):e0118706. doi: 10.1371/journal.pone.0118706 (PMC4358827; doi:10.1371/journal.pone.0118706)
Supplement: S1 Table — (XLSX) [file pone.0118706.s002.xlsx]

## Sheet: Feuil1
Animal	Sex	Line	P genotype	Sire	RQ	Comb size	Comb mass	Body weight
2806	F	CH1	homozygous	16	53.619	1428.98552751493	.	1865
2808	F	CH1	homozygous	16	48.173	1528.08435789783	0.6	1888
2810	F	CH1	homozygous	16	42.14	1477.02047541247	.	1681
2821	F	CH1	homozygous	16	55.722	2002.891320873	0.8	1945
2825	F	CH1	homozygous	17	55.015	3363.83742664113	.	2273
2838	F	CH1	homozygous	17	42.607	1812.04719596489	0.8	1789
2839	F	CH1	homozygous	17	39.133	1628.31679089501	1.2	2145
2850	F	CH1	homozygous	18	.	1619.67410874352	0.9	2265
2857	F	CH1	homozygous	18	59.356	1633.61311635584	.	2266
2858	F	CH1	homozygous	18	54.032	1643.70585791948	0.6	2242
2859	F	CH1	homozygous	18	32.304	1845.71278162414	0.8	2088
2863	F	CH1	homozygous	18	36.624	1446.32059234509	0.5	1866
2877	F	CH1	homozygous	18	43.491	1593.60217097618	0.7	2196
2879	F	CH1	homozygous	18	45.929	1432.79494715121	0.9	1918
2881	F	CH1	homozygous	19	52.169	1270.32809782461	.	1641
2883	F	CH1	homozygous	19	47.217	1179.74865065677	0.5	1759
2884	F	CH1	homozygous	19	53.158	1270.60763789627	.	1760
2892	F	CH1	homozygous	19	.	1439.28244166522	0.7	2077
2893	F	CH1	homozygous	19	43.037	1040.03788479263	0.6	1805
2898	F	CH1	homozygous	19	51.758	1143.39117767478	0.3	1907
2899	F	CH1	homozygous	19	53.249	1112.55375397043	.	1870
2901	F	CH1	homozygous	19	41.708	1439.1173459122	0.8	2017
2904	F	CH1	homozygous	19	38.186	1278.17490609596	0.4	1811
2906	F	CH1	homozygous	19	38.515	1839.74489373005	0.7	2127
2920	F	CH1	homozygous	20	48.817	1622.30937634431	0.9	1928
2924	F	CH1	homozygous	20	40.957	1927.37586354801	0.7	1977
2928	F	CH1	homozygous	20	35.413	1982.62309289538	1.2	1969
2933	F	CH1	homozygous	20	39.869	1912.99042903032	.	2055
2939	F	CH1	homozygous	20	47.934	1829.69711484578	.	1792
2942	F	CH1	homozygous	20	35.079	1468.32245015897	0.8	2134
2951	F	CH1	homozygous	21	34.401	1763.65431567621	.	1931
2955	F	CH1	homozygous	21	41.089	1515.18600180901	0.7	1967
2956	F	CH1	homozygous	21	41.131	1389.82371911238	0.8	2118
2958	F	CH1	homozygous	21	35.204	1809.11121239317	.	1980
2968	F	CH1	homozygous	22	37.681	1610.40639506894	1	2160
2971	F	CH1	homozygous	22	39.174	1671.10075535788	0.5	1622
2972	F	CH1	homozygous	22	43.185	1435.29307474168	0.4	1942
2981	F	CH1	homozygous	22	37.312	2223.32130709127	1.1	2248
2985	F	CH1	homozygous	22	49.826	1895.48288858899	1	2088
2805	M	CH1	homozygous	16	36.022	4120.87749060408	8.3	3152
2816	M	CH1	homozygous	16	43.672	5354.78963953009	12.8	.
2822	M	CH1	homozygous	16	50.67	5047.42105368901	13.8	2552
2826	M	CH1	homozygous	17	39.704	6519.27266912622	21.4	2358
2841	M	CH1	homozygous	17	57.266	6986.10342594835	22.4	2485
2846	M	CH1	homozygous	18	40.483	4589.76429314492	9.1	2606
2860	M	CH1	homozygous	18	36.167	5403.66718175176	13.7	2813
2861	M	CH1	homozygous	18	44.963	4468.8278801422	13.8	2581
2868	M	CH1	homozygous	18	41.027	4780.97109910175	9.3	2871
2880	M	CH1	homozygous	19	.	5457.02787127339	11.7	2705
2882	M	CH1	homozygous	19	42.28	5389.46480606052	12.1	2801
2897	M	CH1	homozygous	19	.	4446.78906296184	6.4	2777
2908	M	CH1	homozygous	19	47.973	3427.80803475586	5.4	2599
2910	M	CH1	homozygous	19	34.403	5796.73569134503	16.1	2782
2921	M	CH1	homozygous	20	54.543	6113.62060683693	19.5	2854
2926	M	CH1	homozygous	20	50.15	5291.30840131417	16.5	2944
2929	M	CH1	homozygous	20	47.787	5830.90461184548	18.4	2480
2937	M	CH1	homozygous	20	61.438	5814.33579198873	17.7	2640
2950	M	CH1	homozygous	21	.	4490.49690343952	.	2294
2954	M	CH1	homozygous	21	59.462	4812.51693815804	.	2549
2967	M	CH1	homozygous	22	69.577	5725.07957865782	16.5	2300
2982	M	CH1	homozygous	22	.	6356.01914645472	.	2423
8084	M	CH1	homozygous	16	41.604	5284.22071360939	14.7	2756
8086	M	CH1	homozygous	22	61.748	5735.02840512546	.	2543
3233	F	NOE	ND	31	75.316	636.852127793986	0.2	1853
3246	F	NOE	ND	31	22.811	1455.22670780464	0.8	2298
3250	F	NOE	ND	31	53.304	1349.31449926279	0.4	2420
3254	F	NOE	ND	32	28.821	1564.52313005396	1.1	2586
3271	F	NOE	ND	32	46.911	1548.50273262319	0.4	2368
3278	F	NOE	homozygous	32	48.072	1088.43605053604	0.7	2938
3296	F	NOE	ND	32	45.268	1039.93142938028	0.4	2666
3308	F	NOE	heterozygous	33	48.131	1079.44952993629	0.4	1850
3317	F	NOE	heterozygous	33	21.759	1278.90202071073	0.4	1907
3321	F	NOE	heterozygous	33	19.513	1379.37588768971	0.5	1748
3324	F	NOE	heterozygous	33	26.045	1498.34575204803	0.4	2172
3327	F	NOE	homozygous	33	49.98	1337.34747572122	0.3	2332
3330	F	NOE	ND	33	60.519	1376.91740922044	0.6	2038
3342	F	NOE	ND	33	54.37	1354.39214541609	0.9	2458
3352	F	NOE	ND	33	39.279	1429.0460410638	0.5	2036
3381	F	NOE	heterozygous	34	28.484	1620.45534362341	0.5	2501
3392	F	NOE	heterozygous	34	21.785	1138.28806004404	0.3	2649
3401	F	NOE	heterozygous	34	22.543	1386.82184832947	0.4	2324
3408	F	NOE	ND	34	25.056	1314.77094344256	0.3	2119
3420	F	NOE	ND	35	.	994.781373006462	.	2038
3444	F	NOE	homozygous	35	34.767	1632.24601946589	0.7	2406
3451	F	NOE	ND	35	52.513	1407.87216981171	0.5	2230
3461	F	NOE	heterozygous	36	23.354	1874.04195803731	1.2	2439
3467	F	NOE	heterozygous	36	21.043	2200.83504276768	1.9	3324
3477	F	NOE	heterozygous	37	19.883	1707.66907240867	1	2568
3485	F	NOE	ND	37	23.807	1671.44510336379	0.9	2685
3488	F	NOE	heterozygous	37	24.111	1646.17820121692	1.2	2438
3489	F	NOE	heterozygous	37	43.569	1824.6368559563	0.8	2311
3497	F	NOE	ND	37	24.225	1344.75553439889	0.6	1925
3524	F	NOE	heterozygous	38	30.585	1270.5312145898	0.6	2841
3545	F	NOE	heterozygous	39	42.505	1562.56225649754	1	2754
3708	F	NOE	heterozygous	47	15.9	2954.28615543256	.	2179
3751	F	NOE	heterozygous	49	22.589	2173.63705081712	.	2021
3772	F	NOE	heterozygous	51	22.996	1584.25943883967	.	2407
3774	F	NOE	heterozygous	51	22.926	2004.76838760596	.	2459
3781	F	NOE	heterozygous	51	19.326	2141.94857379038	.	1739
3783	F	NOE	heterozygous	51	24.866	2695.30456543028	.	1754
3968	F	NOE	heterozygous	55	22.636	1596.78522787078	0.5	2725
3241	M	NOE	heterozygous	31	69.397	2399.15070473039	3	2775
3244	M	NOE	heterozygous	31	29.897	3198.04378637969	5.9	3075
3258	M	NOE	ND	32	.	3834.96096086414	8.7	3466
3280	M	NOE	homozygous	32	59.76	3490.97232656455	5.1	3485
3306	M	NOE	ND	33	42.6	3636.03527980686	5.1	2361
3323	M	NOE	heterozygous	33	.	3176.109164667	.	2698
3345	M	NOE	ND	33	78.553	3797.27431107837	6.6	3034
3398	M	NOE	heterozygous	34	.	4108.41937933611	7.8	3576
3415	M	NOE	ND	35	46.299	4080.84945887809	8.5	3565
3433	M	NOE	heterozygous	35	.	3683.84483034759	6.2	3241
3449	M	NOE	homozygous	35	52.012	3300.5701270482	3.9	3795
3479	M	NOE	ND	37	79.403	4840.62369222162	11.1	3616
3480	M	NOE	ND	37	40.808	4073.6482007879	7.2	4022
3512	M	NOE	heterozygous	38	26.989	4624.64677145223	9.6	2528
3521	M	NOE	heterozygous	38	50.541	4170.93578218844	8.3	3293
3537	M	NOE	heterozygous	39	24.963	5801.1983368385	13.4	3660
3539	M	NOE	heterozygous	39	37.132	4349.85769604477	8.6	3739
3700	M	NOE	ND	47	.	6015.51769323067	15.2	2744
3709	M	NOE	heterozygous	47	29.199	6999.69836051823	24	3001
3778	M	NOE	heterozygous	51	33.865	5676.76262032677	.	1808
8090	M	NOE	heterozygous	34	27.246	5298.68863497485	11.8	3298
2312	F	WL-DJ	heterozygous	1	22.844	1703.08589090922	1.4	1499
2326	F	WL-DJ	heterozygous	1	24.486	1859.48179760209	1.3	1584
2345	F	WL-DJ	ND	2	57.07	3575.8665850614	4.1	2129
2356	F	WL-DJ	heterozygous	2	28.105	2655.25003553277	1.5	1686
2366	F	WL-DJ	ND	2	26.726	4055.34066820464	5.9	1744
2370	F	WL-DJ	ND	2	23.157	4642.6454996452	5.9	2182
2384	F	WL-DJ	ND	2	21.174	2764.96445728783	2.8	1488
2393	F	WL-DJ	ND	2	30.315	3096.83499177906	2.2	2076
2397	F	WL-DJ	ND	2	43.844	2957.13260076877	3.3	2079
2412	F	WL-DJ	homozygous	3	52.189	1634.82984651415	1.3	1547
2424	F	WL-DJ	ND	3	23.422	2215.68928629406	1.9	1499
2426	F	WL-DJ	ND	3	24.703	2655.93148189828	2.8	1499
2436	F	WL-DJ	homozygous	3	50.527	2017.26225837728	1.1	1256
2437	F	WL-DJ	heterozygous	3	27.641	1977.94213706578	1.5	1370
2442	F	WL-DJ	ND	3	50.019	2060.28274368692	1.3	1526
2443	F	WL-DJ	heterozygous	3	22.4	2481.19812547331	1.1	1158
2471	F	WL-DJ	heterozygous	4	26.422	1982.47828564567	1.5	1436
2483	F	WL-DJ	ND	4	21.043	2214.28632645275	2.6	1918
2491	F	WL-DJ	heterozygous	5	22.77	3076.24247567313	2.4	1296
2502	F	WL-DJ	heterozygous	5	20.044	3939.30266691872	3.8	1344
2507	F	WL-DJ	heterozygous	5	19.113	3110.43637471194	4.5	2082
2524	F	WL-DJ	heterozygous	5	18.214	2215.84435331864	.	1970
2530	F	WL-DJ	heterozygous	5	18.44	2449.94853569784	2.4	1724
2554	F	WL-DJ	ND	6	.	3054.84635664721	.	2040
2556	F	WL-DJ	ND	6	22.266	3603.41163490765	2.4	2096
2562	F	WL-DJ	heterozygous	6	23.164	3638.26438742209	4.2	2385
2564	F	WL-DJ	heterozygous	6	21.101	2926.76344537633	3.1	1865
2565	F	WL-DJ	heterozygous	6	17.359	2985.91107351998	2.8	1811
2587	F	WL-DJ	heterozygous	6	20.97	2306.56361440828	2.5	1807
2598	F	WL-DJ	heterozygous	6	23.162	2438.75228653683	1	1803
2603	F	WL-DJ	heterozygous	6	18.051	2514.82472043229	3.5	2322
2611	F	WL-DJ	heterozygous	7	.	3417.40026462957	3.8	2182
2616	F	WL-DJ	ND	7	22.459	3965.07559341507	3.9	2262
2626	F	WL-DJ	ND	7	.	1833.4739021663	.	2585
2627	F	WL-DJ	heterozygous	7	24.419	3230.83314192591	1.8	2106
2641	F	WL-DJ	heterozygous	8	26.595	3296.47479502331	3.2	2117
2642	F	WL-DJ	homozygous	8	23.261	2829.55242544003	3.3	1880
2647	F	WL-DJ	heterozygous	8	23.156	2667.49874635499	3.2	1566
2657	F	WL-DJ	heterozygous	8	21.279	1411.73467204616	.	1244
2311	M	WL-DJ	heterozygous	1	24.573	8317.15074608543	40.4	2647
2333	M	WL-DJ	heterozygous	1	.	9134.25924568739	40.4	2637
2343	M	WL-DJ	heterozygous	2	23.663	8382.43658873168	30.9	1653
2394	M	WL-DJ	ND	2	.	5790.51056692099	21.1	2863
2407	M	WL-DJ	ND	3	23.877	5695.87899527933	21.6	1787
2416	M	WL-DJ	heterozygous	3	21.46	7692.60833721358	36.1	2457
2432	M	WL-DJ	ND	3	.	6114.91658451051	17.9	2344
2445	M	WL-DJ	ND	3	20.631	3786.02554129203	6.2	2225
2456	M	WL-DJ	ND	4	25.272	6224.72904847081	9.8	1714
2472	M	WL-DJ	heterozygous	4	26.662	4807.28922783919	17.3	2204
2479	M	WL-DJ	ND	4	.	7425.56628615701	27.8	2473
2504	M	WL-DJ	heterozygous	5	25.987	4705.40010098732	9.3	1607
2513	M	WL-DJ	heterozygous	5	25.196	7784.63911743306	25.4	1766
2555	M	WL-DJ	ND	6	23.935	7062.54948440244	26.3	2371
2567	M	WL-DJ	heterozygous	6	.	9075.01725807668	38	2607
2591	M	WL-DJ	heterozygous	6	23.542	5597.66484988331	29.9	2121
2654	M	WL-DJ	heterozygous	8	.	6961.45797368656	17.7	2502
